# Supplementary material for: Prion Seeding Activity in Plant Tissues Detected by RT-QuIC
Source: Pathogens. 2024 May 26;13(6):452. doi: 10.3390/pathogens13060452 (PMC11206635; doi:10.3390/pathogens13060452)
Supplement: Supplementary file 1 [file pathogens-13-00452-s001.zip]

Archive with 1 entries (1 files):
- pathogens-2924893-supplementary.pdf
